# Supplementary material for: Genome-Wide Analysis of Auxin Response Factors in Lettuce (Lactuca sativa L.) Reveals the Positive Roles of LsARF8a in Thermally Induced Bolting
Source: Int J Mol Sci. 2022 Nov 4;23(21):13509. doi: 10.3390/ijms232113509 (PMC9653848; doi:10.3390/ijms232113509)
Supplement: Supplementary file 1 [file ijms-23-13509-s001.zip]

Archive with 1 entries (1 files):
- ijms-1946581-supplementary.pdf
